# Supplementary material for: Non-invasive diagnostic criteria of hepatocellular carcinoma: Comparison of diagnostic accuracy of updated LI-RADS with clinical practice guidelines of OPTN-UNOS, AASLD, NCCN, EASL-EORTC, and KLSCG-NCC
Source: PLoS One. 2019 Dec 10;14(12):e0226291. doi: 10.1371/journal.pone.0226291 (PMC6903758; doi:10.1371/journal.pone.0226291)
Supplement: S1 Table — (XLS) [file pone.0226291.s001.xls]

## Sheet: Consensus data
Case #	Nodule	diameter	HBV	HCV	Path	cirrhosis	LIRADS	OPTN	AASLD	NCCN	EASL	KLCSG
1 #	1	32	0	1	1	1	1	1	1	1	1	1
2 #	2	41	0	1	0	1	0	0	0	0	0	0
3 #	3	30	0	1	1	1	1	1	1	1	1	1
4 #	4	81	1	0	1	0	1	1	1	1	1	1
5 #	5	46	0	1	1	1	1	1	1	1	1	1
6 #	6	21	0	1	1	1	1	1	1	1	1	1
6 #	7	12	0	1	0	1	0	0	0	0	0	0
7 #	8	28	0	1	0	0	0	0	0	0	0	0
8 #	9	29	0	0	0	1	0	0	0	0	0	0
8 #	10	17	0	0	0	1	0	0	0	0	0	0
9 #	11	26	1	0	1	1	1	1	1	1	1	1
9 #	12	17	1	0	0	1	0	0	0	0	0	0
10 #	13	21	0	0	1	1	0	0	0	0	0	0
11 #	14	18	0	1	1	1	1	0	1	1	1	1
12 #	15	24	0	1	1	1	1	1	1	1	1	1
13 #	16	17	0	1	1	1	1	1	1	1	1	1
14 #	17	25	1	0	1	1	1	1	1	1	1	1
14 #	18	13	1	0	1	1	1	0	1	1	1	1
15 #	19	24	0	1	1	1	1	1	1	1	1	1
16 #	20	40	0	1	1	1	1	1	1	1	1	1
16 #	21	15	0	1	0	1	0	0	0	0	0	0
17 #	22	32	0	0	1	1	1	1	1	1	1	1
18 #	23	19	0	0	1	1	1	1	1	1	1	1
18 #	24	41	0	0	0	1	0	0	0	0	0	0
18 #	25	11	0	0	0	1	0	0	0	0	0	0
19 #	26	24	1	1	1	1	1	1	1	1	1	1
20 #	27	28	1	1	1	1	1	1	1	1	1	1
21 #	28	11	0	0	0	1	1	0	1	1	1	1
22 #	29	21	0	0	0	1	0	0	0	0	0	0
23 #	30	18	0	1	0	1	0	0	0	0	0	0
24 #	31	6	1	1	0	1	0	0	0	0	0	0
25 #	32	13	0	0	0	1	0	0	0	0	0	0
26 #	33	37	0	1	1	1	1	1	1	1	1	1
27 #	34	21	0	0	0	1	0	0	0	0	0	0
28 #	35	39	1	1	1	1	1	1	1	1	1	1
28 #	36	10	1	1	1	1	0	0	0	0	0	0
29 #	37	20	1	1	0	1	1	1	1	1	1	1
29 #	38	14	1	1	1	1	1	1	1	1	1	1
30 #	39	22	0	0	0	1	0	0	0	0	0	0
31 #	40	9	0	0	0	1	0	0	0	0	0	0
32 #	41	24	0	1	1	1	0	0	0	0	0	0
32 #	42	18	0	1	1	1	0	0	0	0	0	0
33 #	43	5	1	1	0	1	0	0	0	0	0	0
34 #	44	26	1	1	1	1	1	1	1	1	1	1
34 #	45	19	1	1	1	1	1	0	1	1	1	1
35 #	46	30	0	0	0	1	0	0	0	0	0	0
36 #	47	51	0	1	1	1	1	1	1	1	1	1
37 #	48	48	0	0	1	1	1	1	1	1	1	1
38 #	49	17	0	0	0	1	0	0	0	0	0	0
39 #	50	24	0	0	0	1	0	0	0	0	0	0
40 #	51	11	0	0	0	1	0	0	0	0	0	0
41 #	52	8	0	0	0	1	0	0	0	0	0	0
42 #	53	22	0	1	1	1	1	1	1	1	1	1
43 #	54	39	0	1	1	1	1	1	1	1	1	1
43 #	55	10	0	1	0	1	0	0	0	0	0	0
44 #	56	32	0	1	1	1	1	1	1	1	1	1
45 #	57	23	1	1	1	1	1	1	1	1	1	1
46 #	58	21	0	1	1	0	1	1	1	1	1	1
47 #	59	36	0	0	1	1	1	1	1	1	1	1
48 #	60	15	1	1	0	1	0	0	0	0	0	0
49 #	61	46	0	1	1	1	1	1	1	1	1	1
50 #	62	10	0	0	0	1	0	0	0	0	0	0
51 #	63	11	0	1	0	1	0	0	0	0	0	0
52 #	64	15	0	0	0	1	0	0	1	1	1	1
53 #	65	20	1	0	0	1	0	0	0	0	0	0
54 #	66	20	1	1	1	1	1	1	1	1	1	1
55 #	67	77	1	1	1	1	1	1	1	1	1	1
56 #	68	46	0	1	1	1	1	1	1	1	1	1
57 #	69	36	1	1	1	1	1	1	1	1	1	1
58 #	70	52	0	0	0	1	0	0	0	0	0	0
59 #	71	17	1	0	1	0	0	0	0	0	0	0
60 #	72	55	0	1	1	1	1	1	1	1	1	1
61 #	73	10	0	0	0	1	0	0	0	0	0	0
62 #	74	26	0	1	1	1	1	1	1	1	1	1
63 #	75	30	0	0	0	1	1	1	1	1	1	1
64 #	76	27	0	1	1	1	1	1	1	1	0	0
65 #	77	23	0	1	1	1	1	1	1	1	1	1
65 #	78	14	0	1	0	1	0	0	0	0	0	0
66 #	79	23	0	1	1	1	1	1	1	1	1	1
67 #	80	33	1	1	1	1	1	1	1	1	1	1
68 #	81	20	0	1	0	1	0	0	0	0	0	0
69 #	82	15	0	0	1	1	1	0	1	1	1	1
70 #	83	33	0	0	0	1	0	0	0	0	0	0
70 #	84	13	0	0	0	1	0	0	0	0	0	0
71 #	85	33	0	1	1	1	1	1	1	1	1	1
71 #	86	11	0	1	0	1	0	0	0	0	0	0
72 #	87	13	0	1	1	1	1	0	1	1	1	1
73 #	88	14	1	1	0	1	0	0	0	0	0	0
74 #	89	32	0	0	1	1	1	1	1	1	1	1
75 #	90	31	0	1	1	1	1	1	1	1	1	1
75 #	91	18	0	1	1	1	0	0	0	0	0	0
76 #	92	28	0	1	1	1	1	1	1	1	1	1
77 #	93	31	1	0	1	1	1	1	1	1	1	1
78 #	94	41	0	0	1	1	1	1	1	1	1	1
78 #	95	14	0	0	0	1	0	0	0	0	0	0
79 #	96	41	1	1	1	1	1	1	1	1	1	1
80 #	97	19	1	1	1	1	1	0	1	1	1	1
81 #	98	25	1	1	1	1	1	1	1	1	1	1
81 #	99	13	1	1	0	1	0	0	0	0	0	0
82 #	100	10	0	0	0	1	0	0	0	0	0	0
83 #	101	20	0	1	0	1	1	1	1	1	1	1
84 #	102	22	0	1	1	1	1	1	1	1	1	1
85 #	103	14	0	0	0	1	0	0	0	0	0	0
86 #	104	7	0	0	0	1	0	0	0	0	0	0
87 #	105	11	0	0	0	1	0	0	0	0	0	0
88 #	106	15	0	0	1	1	1	0	1	1	1	1
89 #	107	15	0	0	0	1	0	0	0	0	0	0
90 #	108	49	0	1	1	0	1	1	1	1	1	1
91 #	109	19	0	1	1	1	1	1	1	1	1	1
92 #	110	21	1	1	1	1	1	1	1	1	1	1
92 #	111	16	1	1	0	1	0	0	0	0	0	0
93 #	112	27	0	1	1	1	1	1	1	1	1	1
93 #	113	16	0	1	1	1	1	1	1	1	1	1
94 #	114	19	0	1	1	1	1	0	1	1	1	1
95 #	115	30	0	1	1	1	1	1	1	1	1	1
96 #	116	25	0	1	1	1	0	0	0	0	0	0
96 #	117	15	0	1	1	1	0	0	0	0	0	0
97 #	118	139	0	1	1	0	1	1	1	1	1	1
98 #	119	42	1	1	1	1	1	1	1	1	1	1
99 #	120	13	0	0	0	1	0	0	0	0	0	0
100 #	121	8	1	1	0	1	0	0	0	0	0	0
101 #	122	22	0	0	1	1	1	1	1	1	1	1
102 #	123	11	1	0	0	1	0	0	0	0	0	0
103 #	124	30	1	0	1	0	1	1	1	1	1	1
104 #	125	8	0	0	0	1	0	0	0	0	0	0
105 #	126	10	0	1	0	1	0	0	0	0	0	0
106 #	127	22	0	0	1	1	0	0	0	0	0	0
106 #	128	15	0	0	1	1	0	0	0	0	0	0
107 #	129	30	1	1	1	1	1	1	1	1	0	0
107 #	130	11	1	1	1	1	0	0	0	0	0	0
108 #	131	6	0	0	0	1	0	0	0	0	0	0
109 #	132	9	1	1	0	1	0	0	0	0	0	0
110 #	133	34	1	1	1	1	1	1	1	1	1	1
111 #	134	59	1	1	1	1	1	1	1	1	1	1
112 #	135	5	0	1	0	1	0	0	0	0	0	0
113 #	136	13	0	1	1	0	1	0	1	1	1	1
114 #	137	15	1	1	0	1	0	0	0	0	0	0
115 #	138	8	0	1	1	1	0	0	0	0	0	0
116 #	139	33	0	0	0	1	0	0	0	0	0	0
117 #	140	7	0	0	0	1	0	0	0	0	0	0
118 #	141	30	0	1	1	1	0	0	0	0	0	0
118 #	142	17	0	1	1	1	0	0	0	0	0	0
119 #	143	41	0	0	1	1	1	1	1	1	1	1
120 #	144	14	0	0	0	1	0	0	0	0	0	0
121 #	145	22	0	1	1	1	0	0	0	0	0	0
122 #	146	36	0	0	1	1	1	1	1	1	1	1
122 #	147	15	0	0	1	1	0	0	0	0	0	0
123 #	148	31	0	1	1	0	1	1	1	1	1	1
124 #	149	21	0	1	1	1	1	1	1	1	1	1
125 #	150	69	1	0	1	0	1	1	1	1	1	1
126 #	151	100	0	1	1	1	1	1	1	1	1	1
127 #	152	46	1	1	1	1	1	1	1	1	1	1
128 #	153	30	1	1	1	1	1	1	1	1	1	1
129 #	154	35	1	1	1	1	0	0	0	0	0	0
129 #	155	15	1	1	1	1	0	0	0	0	0	0
130 #	156	35	0	1	1	0	1	1	1	1	1	1
131 #	157	40	0	1	1	0	1	1	1	1	1	1
132 #	158	55	0	1	1	1	1	1	1	1	1	1
133 #	159	7	0	1	1	1	0	0	0	0	0	0
